# Supplementary material for: Dynamic changes of brain functional states during surgical skill acquisition
Source: PLoS One. 2018 Oct 31;13(10):e0204836. doi: 10.1371/journal.pone.0204836 (PMC6209154; doi:10.1371/journal.pone.0204836)
Supplement: S1 File — Description file explains data. (ZIP) [file pone.0204836.s001.zip]

Archive with 7 entries (7 files):
- S1 File/Description.txt
- S1 File/Session1.mat
- S1 File/Session2.mat
- S1 File/Session3.mat
- S1 File/Session4.mat
- S1 File/Session5.mat
- S1 File/Session6.mat
