# Supplementary material for: Dynamic changes of brain functional states during surgical skill acquisition
Source: PLoS One. 2018 Oct 31;13(10):e0204836. doi: 10.1371/journal.pone.0204836 (PMC6209154; doi:10.1371/journal.pone.0204836)
Supplement: S1 File — Description file explains data. (ZIP) [file pone.0204836.s001.zip › S1 File/Description.txt]

Module allegiance matrix during sessions 1 through 6. Adjacency matrices fro all subjects through all tasks and sessions were used to extract module allegiance matrices.

Theta, Alpha, Beta, and Gamma are frequency ranges used in this study. 

Channels:

1	Fp1
2	F7
3	F8
4	Fp2
5	F3
6	Fz
7	F4
8	T4
9	T3
10	T6
11	T5
12	C3
13	Cz
14	C4
15	Poz
16	P4
17	P3
18	Pz
19	O1
20	O2
