# Supplementary material for: Dynamic changes of brain functional states during surgical skill acquisition
Source: PLoS One. 2018 Oct 31;13(10):e0204836. doi: 10.1371/journal.pone.0204836 (PMC6209154; doi:10.1371/journal.pone.0204836)
Supplement: S2 File — Description file explains data. (ZIP) [file pone.0204836.s002.zip › S2 File/Description_Features.txt]

F_Theta, F_Alpha, F_Beta, and F_Gamma: rows are sessions (6). Columns are features: 
Features:
1: Recruitment Motor
2: Recruitment Cognitive
3: Recruitment Visual
4: Integration Motor-Visual
5: Integration Motor_Cognitive
6: Integration Visual_Cognitive
7: Practice time
8: Gap
9: Performance level
 
