# Supplementary material for: Dynamic changes of brain functional states during surgical skill acquisition
Source: PLoS One. 2018 Oct 31;13(10):e0204836. doi: 10.1371/journal.pone.0204836 (PMC6209154; doi:10.1371/journal.pone.0204836)
Supplement: S3 File — Data required for extraction of Tables 3 and 4, and the description file. Description file explains data. (ZIP) [file pone.0204836.s003.zip]

Archive with 2 entries (2 files):
- S3 File/Features_260 Description.txt
- S3 File/Features_260.mat
