# Supplementary material for: Dynamic changes of brain functional states during surgical skill acquisition
Source: PLoS One. 2018 Oct 31;13(10):e0204836. doi: 10.1371/journal.pone.0204836 (PMC6209154; doi:10.1371/journal.pone.0204836)
Supplement: S3 File — Data required for extraction of Tables 3 and 4, and the description file. Description file explains data. (ZIP) [file pone.0204836.s003.zip › S3 File/Features_260 Description.txt]

1	Subject
2	Task
3	Session
4	Time to Complete Task
5	Clutch Usage
6	Left Tool Grasp
7	Left Tool Out of View
8	# of-Errors
9	Right-Tool-Grasp
10	Right-Tool Out-of-View
11	Tissue Damage
12	Tool-Tool Collision
13	Performance
14	Complexity level
15	Practice time (second)
16	Difficulty level
17	Aiming Period Activity
18	Asymmetry Index
19	Distraction
20	Probability of Low Engagement
21	Probability of High Engagement
22	WorkLoad
23	Strength_Theta
24	Strength_Alpha
25	Strength_Beta
26	Strength_Gamma
27	Communication_Theta
28	Communication_Alpha
29	Communication_Beta
30	Communication_Gamma
